# Supplementary material for: Removal of PET Microfibers from Simulated Wastewater Using Magnetic Nano-Ferric-Loaded Biochar: High Adsorption and Regeneration Performance
Source: Nanomaterials (Basel). 2025 Jun 11;15(12):905. doi: 10.3390/nano15120905 (PMC12196203; doi:10.3390/nano15120905)
Supplement: Supplementary file 1 [file nanomaterials-15-00905-s001.zip]

Archive with 1 entries (1 files):
- nanomaterials-3660135-supplementary.pdf
